# Supplementary material for: Potential distribution of endemic lizards from Brazilian restingas: The present announcing the end
Source: Ecol Evol. 2024 Nov 20;14(11):e11618. doi: 10.1002/ece3.11618 (PMC11578648; doi:10.1002/ece3.11618)
Supplement: Supplementary file 2 — Table S1: [file ECE3-14-e11618-s004.csv]

Species	Longitude	Latitude	City	Locality	State	Reference
Ameivula nativo	-40,45	-20,56666667	Setiba	Guarapari	ES	Menezes & Rocha, 2013
Ameivula nativo	-40,15	-19,95	Santa Cruz	Aracruz	ES	Menezes & Rocha, 2013
Ameivula nativo	-40,1	-19,83333333	Aracruz	Aracruz	ES	Menezes & Rocha, 2013
Ameivula nativo	-39,95	-19,7	Comboios	Linhares	ES	Menezes & Rocha, 2013
Ameivula nativo	-40,31666667	-19,3	Nativo do Paraju	Linhares	ES	Rocha et al., 1997
Ameivula nativo	-39,85	-18,7	Ponta Sul	SÆo Mateus	ES	Menezes & Rocha, 2013
Ameivula nativo	-39,75	-18,68333333	Guriri	SÆo Mateus	ES	Teixeira, 2001
Ameivula nativo†	-39,71666667	-19,58333333	Concei‡Æo da Barra	Concei‡Æo da Barra	ES	Rocha et al., 1999
Ameivula nativo	-39,71666667	-18,4	Ita£nas	Ita£nas	ES	Rocha et al., 1999
Ameivula nativo	-39,384867	-17,890341	Nova Vi‡osa	Nova Vi‡osa	BA	Rocha et al., 1999
Ameivula nativo†	-39,2	-17,41666667	Guaratiba	Prado	BA	Menezes & Rocha, 2013
Ameivula nativo	-39,21666667	-17,3	Prado	Prado	BA	Menezes & Rocha, 2013
Ameivula nativo†	-39,16666667	-17,08333333	Cumuruxatiba	Prado	BA	Rocha et al., 1999
Ameivula nativo	-39,05	-16,43333333	Arraial D'Ajuda	Porto Seguro	BA	Rocha et al., 1999
Ameivula nativo	-39,08333333	-16,51666667	Trancoso	Trancoso	BA	Dias & Rocha, 2005
Ameivula nativo†	-38,93333333	-13,96666667	Boipeba	Cair£	BA	Dias & Rocha, 2005
Ameivula nativo	-39,1	-13,93333333	Ilha Grande	Camamu	BA	Vrcibradic et al., 2002
Ameivula nativo†	-38,9	-13,6	Pen¡nsula de Mara£	Mara£	BA	Menezes & Rocha, 2013
Ameivula nativo†	-38,93333333	-13,96666667	Cassange	Mara£	BA	Dias & Rocha, 2014
Ameivula nativo	-39,0833	-16,5167	Taip‚	Trancoso	BA	Dias & Rocha, 2014
Glaucomastix abaetensis	-37,517158	-11,745089	Siribinha	Conde*	BA	Tin“co et al., 2010
Glaucomastix abaetensis	-37,588475	-11,869969	S¡tio do Conde	Conde*	BA	Tin“co et al., 2010
Glaucomastix abaetensis	-37,621047	-11,956957	Barra do Itariri	Conde*	BA	Tin“co et al., 2010
Glaucomastix abaetensis†	-37,7801	-12,243594	Suba£ma	Entre Rios*	BA	Tin“co et al., 2010
Glaucomastix abaetensis†	-37,916825	-12,42871	Sauipe	Entre Rios*	BA	Tin“co et al., 2010
Glaucomastix abaetensis†	-37,93596	-12,46011	Santo Ant“nio	Mata de SÆo JoÆo*	BA	Tin“co et al., 2010
Glaucomastix abaetensis†	-37,966631	-12,501372	Imbassa¡	Mata de SÆo JoÆo*	BA	Tin“co et al., 2010
Glaucomastix abaetensis†	-38,003932	-12,564953	Praia do Forte	Mata de SÆo JoÆo*	BA	Tin“co et al., 2010
Glaucomastix abaetensis	-38,135809	-12,717886	Barra do Jacu¡pe	Cama‡ari*	BA	Tin“co et al., 2010
Glaucomastix abaetensis†	-38,319736	-12,919261	Ipitanga	Salvador*	BA	Tin“co et al., 2010
Glaucomastix abaetensis	-38,419644	-12,961745	Parque Metropolitano de Pitua‡u	Salvador*	BA	Tin“co et al., 2010
Glaucomastix abaetensis	-38,259152	-12,854818	Busca Vida	Cama‡ari*	BA	Tin“co et al., 2010
Glaucomastix abaetensis†	-37,935946	-12,45116	Diogo	Mata de SÆo JoÆo*	BA	Tin“co et al., 2010
Glaucomastix abaetensis†	-37,846365	-12,326072	Massarandupi¢	Entre Rios*	BA	Tin“co et al., 2010
Glaucomastix abaetensis†	-38,36666667	-12,95	Dunas de Abaet‚	Salvador	BA	Dias et al., 2002
Glaucomastix abaetensis†	-37,86666667	-12,38333333	Restinga de Sau¡pe	Mata de SÆo JoÆo	BA	Dias et al., 2002
Glaucomastix abaetensis†	-37,7	-12,11666667	Baixio	Esplanada	BA	Dias et al., 2002
Glaucomastix abaetensis	-38,06666667	-12,63333333	Guarajuba	Cama‡ari	BA	Dias & Rocha, 2005
Glaucomastix itabaianensis	-37,499963	-11,690382	Mangue Seco	Janda¡ra*	BA	Tin“co et al., 2010
Glaucomastix itabaianensis†	-37,403065	-11,507237	Coqueiros	Janda¡ra*	BA	Tin“co et al., 2010
Glaucomastix itabaianensis	-37,4818	-11,6621	Costa Azul	Janda¡ra	BA	Ros rio et al., 2019
Glaucomastix itabaianensis	-36,8456	-10,6954	Pirambu	Pirambu	SE	Ros rio et al., 2019
Glaucomastix itabaianensis	-37,1833	-11,1167	Reserva do Caju	Itaporanga D'Ajuda	SE	Ros rio et al., 2019
Glaucomastix itabaianensis	-36,97692	-10,78515	Santo Amaro Das Brotas	Santo Amaro Das Brotas	SE	Xavier, 2015
Glaucomastix itabaianensis	-36,86586	-10,61328	Japaratuba	Japaratuba	SE	Xavier, 2015
Glaucomastix itabaianensis	-37,0333	-10,9	Barra dos Coqueiros	Barra dos Coqueiros	SE	Ros rio et al., 2019
Glaucomastix itabaianensis	-37,0167	-10,9333	Praia do porto	Barra dos Coqueiros	SE	Rocha et al., 2020.
Glaucomastix itabaianensis	-37,3408	-10,7495	PARNA Serra de Itabaiana	Areia Branca	SE	Ros rio et al., 2019
Glaucomastix itabaianensis	-36,6211	-10,5637	Pacatuba	Pacatuba	SE	Rocha et al., 2020.
Liolaemus lutzae	-43,669862	-23,049428	Rio de Janeiro	Marambaia	RJ	Winck et al., 2014
Liolaemus lutzae†	-43,524308	-23,047663	Rio de Janeiro	Grumari	RJ	Winck et al., 2014
Liolaemus lutzae†	-42,03333333	-22,95	Arraial do Cabo	Praia Grande	RJ	Maia-Carneiro & Rocha, 2013
Liolaemus lutzae†	-43,457655	-23,025117	Rio de Janeiro	Recreio	RJ	Winck et al., 2014
Liolaemus lutzae†	-43,348214	-23,009023	Rio de Janeiro	Barra da Tijuca	RJ	Winck et al., 2014
Liolaemus lutzae†	-42,984173	-22,968892	Maric	Itaipua‡u	RJ	Winck et al., 2014
Liolaemus lutzae	-42,7733	-22,955	Maric	Barra de Maric	RJ	Winck et al., 2014
Liolaemus lutzae	-42,718822	-22,954224	Maric	Ponta Negra	RJ	Winck et al., 2014
Liolaemus lutzae	-42,668623	-22,940619	Maric	Jacon‚	RJ	Winck et al., 2014
Liolaemus lutzae	-42,57041	-22,932321	Saquarema	Barra Nova	RJ	Winck et al., 2014
Liolaemus lutzae	-42,448806	-22,93331	Saquarema	Ita£na/Jacarepi	RJ	Winck et al., 2014
Liolaemus lutzae	-42,315934	-22,936438	Araruama	Pernambuca	RJ	Winck et al., 2014
Liolaemus lutzae	-42,283379	-22,938342	Araruama	Massambaba	RJ	Winck et al., 2014
Liolaemus lutzae†	-42,172768	-22,944425	Araruama	Figueiras	RJ	Winck et al., 2014
Liolaemus lutzae†	-42,04729	-22,959874	Arraial do Cabo	Praia Grande	RJ	Winck et al., 2014
Liolaemus lutzae	-42,039307	-22,938023	Cabo Frio	Praia do Foguete	RJ	Winck et al., 2014
Liolaemus lutzae	-42,025346	-22,890757	Cabo Frio	Praia do Forte	RJ	Winck et al., 2014
Liolaemus lutzae†	-41,983188	-22,872014	Cabo Frio	Praia das Conchas	RJ	Winck et al., 2014
Liolaemus lutzae†	-41,98834	-22,847097	Cabo Frio	Praia do Per¢	RJ	Winck et al., 2014
Tropidurus hygomi†	-37,95795556	-12,47864167	Imbassa¡	Mata do SÆo JoÆo	BA	Couto-Ferreira et al., 2011
Tropidurus hygomi	-38,135809	-12,717886	Barra do Jacu¡pe	Cama‡ari*	BA	Rodrigues, 1987.
Tropidurus hygomi	-38,06666667	-12,63333333	Guarajuba	Cama‡ari*	BA	Rodrigues, 1987.
Tropidurus hygomi	-38,419447	-12,961342	Lagoa de Pitua‡u	Salvador*	BA	Rodrigues, 1987.
Tropidurus hygomi†	-37,6107	-11,945	Barra do Itariri	Litoral Norte da Bahia	BA	Fazolato et al., 2017
Tropidurus hygomi†	-37,8384	-12,3195	Massarandupi¢	Litoral Norte da Bahia	BA	Fazolato et al., 2017
Tropidurus hygomi	-38,2705	-12,8619	Busca Vida	Litoral Norte da Bahia	BA	Fazolato et al., 2017
Tropidurus hygomi	-37,9592	-12,4785	Imbassa¡	Litoral Norte da Bahia	BA	Fazolato et al., 2017
Tropidurus hygomi	-38,1347	-12,7187	Arembepe	Litoral Norte da Bahia	BA	Fazolato et al., 2017
Tropidurus hygomi†	-38,319438	-12,919699	Parque das Dunas	Salvador	BA	Fazolato et al., 2017
Tropidurus hygomi	-37,4818	-11,6621	Costa Azul	Janda¡ra	BA	Dias & Rocha, 2014
Tropidurus hygomi†	-38,36666667	-12,95	Dunas de Abaet‚	Salvador	BA	Dias & Rocha, 2014
Tropidurus hygomi	-37,7054	-12,114	Baixio	Esplanada	BA	Fazolato et al., 2017
Tropidurus hygomi	-38,06666667	-12,63333333	Guarajuba	Cama‡ari	BA	Dias & Rocha, 2014
Tropidurus hygomi†	-36,8547	-10,7264	Pirambu	Pirambu	SE	Rocha et al., 2020.
Tropidurus hygomi	-37,1378	-11,0786	Reserva do Caju	Itaporanga D'Ajuda	SE	Rocha et al., 2020.
Tropidurus hygomi	-37,053424	-10,786363	Gravat	Santo Amaro Das Brotas	SE	Vanzolini & Gomes, 1979
Tropidurus hygomi	-37,0333	-10,9	Barra dos Coqueiros	Barra dos Coqueiros	SE	Rocha et al., 2020.
Tropidurus hygomi	-37,0167	-10,9333	Praia do porto	Barra dos Coqueiros	SE	Rocha et al., 2020.
Tropidurus hygomi	-37,3408	-10,7495	PARNA Serra de Itabaiana	Areia Branca	SE	Lima-Silva et al., 2019
Tropidurus hygomi	-37,305232	-11,332286	Aba¡s	Estƒncia*	SE	Carvalho, 2013
Tropidurus hygomi	-36,6211	-10,5637	Pacatuba	Pacatuba	SE	Rocha et al., 2020.
