# Supplementary material for: Potential distribution of endemic lizards from Brazilian restingas: The present announcing the end
Source: Ecol Evol. 2024 Nov 20;14(11):e11618. doi: 10.1002/ece3.11618 (PMC11578648; doi:10.1002/ece3.11618)
Supplement: Supplementary file 3 — Table S2: [file ECE3-14-e11618-s003.csv]

Species	Replica	Algorithm	TSS	AUC
Ameivula nativo	1	bioclim	0,75	0,875
Ameivula nativo	1	glm	0,901960784	0,960784314
Ameivula nativo	1	svm	0,980392157	0,990196078
Ameivula nativo	2	bioclim	0,760784314	0,866666667
Ameivula nativo	2	glm	0,901960784	0,937254902
Ameivula nativo	2	svm	0,960784314	0,984313725
Ameivula nativo	3	bioclim	0,360784314	0,680392157
Ameivula nativo	3	glm	0,882352941	0,929411765
Ameivula nativo	3	svm	0,68627451	0,870588235
Ameivula nativo	4	bioclim	0,6	0,796078431
Ameivula nativo	4	glm	0,843137255	0,945098039
Ameivula nativo	4	svm	0,921568627	0,964705882
Ameivula nativo	5	bioclim	0,294117647	0,640522876
Ameivula nativo	5	glm	0,68627451	0,888888889
Ameivula nativo	5	svm	0,901960784	0,941176471
Ameivula nativo	6	bioclim	0,480392157	0,730392157
Ameivula nativo	6	glm	0,901960784	0,965686275
Ameivula nativo	6	svm	0,901960784	0,950980392
Ameivula nativo	7	bioclim	0,480392157	0,740196078
Ameivula nativo	7	glm	0,764705882	0,921568627
Ameivula nativo	7	svm	0,921568627	0,960784314
Ameivula nativo	8	bioclim	0,647058824	0,816993464
Ameivula nativo	8	glm	0,901960784	0,941176471
Ameivula nativo	8	svm	1	1
Ameivula nativo	9	bioclim	0	0,5
Ameivula nativo	9	glm	0,784313725	0,897058824
Ameivula nativo	9	svm	0,921568627	0,975490196
Ameivula nativo	10	bioclim	0,210784314	0,602941176
Ameivula nativo	10	glm	0,882352941	0,970588235
Ameivula nativo	10	svm	0,901960784	0,946078431
Brasiliscincus caissara	1	bioclim	0	0,5
Brasiliscincus caissara	1	glm	1	1
Brasiliscincus caissara	1	svm	1	1
Brasiliscincus caissara	2	bioclim	0	0,5
Brasiliscincus caissara	2	glm	1	1
Brasiliscincus caissara	2	svm	1	1
Brasiliscincus caissara	3	bioclim	0	0,5
Brasiliscincus caissara	3	glm	1	1
Brasiliscincus caissara	3	svm	1	1
Brasiliscincus caissara	4	bioclim	0	0,5
Brasiliscincus caissara	4	glm	1	1
Brasiliscincus caissara	4	svm	1	1
Brasiliscincus caissara	5	bioclim	0	0,5
Brasiliscincus caissara	5	glm	1	1
Brasiliscincus caissara	5	svm	1	1
Brasiliscincus caissara	6	bioclim	0	0,5
Brasiliscincus caissara	6	glm	1	1
Brasiliscincus caissara	6	svm	0,933333333	0,933333333
Brasiliscincus caissara	7	bioclim	0	0,5
Brasiliscincus caissara	7	glm	0,933333333	0,933333333
Brasiliscincus caissara	7	svm	0,866666667	0,866666667
Brasiliscincus caissara	8	bioclim	0	0,5
Brasiliscincus caissara	8	glm	1	1
Brasiliscincus caissara	8	svm	0,933333333	0,933333333
Brasiliscincus caissara	9	bioclim	0	0,5
Brasiliscincus caissara	9	glm	0,866666667	0,866666667
Brasiliscincus caissara	9	svm	0,866666667	0,866666667
Brasiliscincus caissara	10	bioclim	0	0,5
Brasiliscincus caissara	10	glm	0,866666667	0,866666667
Brasiliscincus caissara	10	svm	1	1
Glaucomastix abaetensis	1	bioclim	0,333333333	0,666666667
Glaucomastix abaetensis	1	glm	0,966666667	0,977777778
Glaucomastix abaetensis	1	svm	1	1
Glaucomastix abaetensis	2	bioclim	0,666666667	0,833333333
Glaucomastix abaetensis	2	glm	0,966666667	0,988888889
Glaucomastix abaetensis	2	svm	1	1
Glaucomastix abaetensis	3	bioclim	0,333333333	0,655555556
Glaucomastix abaetensis	3	glm	0,966666667	0,988888889
Glaucomastix abaetensis	3	svm	0,966666667	0,966666667
Glaucomastix abaetensis	4	bioclim	0	0,5
Glaucomastix abaetensis	4	glm	1	1
Glaucomastix abaetensis	4	svm	1	1
Glaucomastix abaetensis	5	bioclim	0,333333333	0,655555556
Glaucomastix abaetensis	5	glm	1	1
Glaucomastix abaetensis	5	svm	0,966666667	0,977777778
Glaucomastix abaetensis	6	bioclim	1	1
Glaucomastix abaetensis	6	glm	0,966666667	0,966666667
Glaucomastix abaetensis	6	svm	1	1
Glaucomastix abaetensis	7	bioclim	0,333333333	0,666666667
Glaucomastix abaetensis	7	glm	0,966666667	0,988888889
Glaucomastix abaetensis	7	svm	1	1
Glaucomastix abaetensis	8	bioclim	1	1
Glaucomastix abaetensis	8	glm	1	1
Glaucomastix abaetensis	8	svm	1	1
Glaucomastix abaetensis	9	bioclim	0	0,5
Glaucomastix abaetensis	9	glm	0,966666667	0,988888889
Glaucomastix abaetensis	9	svm	1	1
Glaucomastix abaetensis	10	bioclim	0,633333333	0,822222222
Glaucomastix abaetensis	10	glm	1	1
Glaucomastix abaetensis	10	svm	0,966666667	0,977777778
Glaucomastix itabaianensis	1	bioclim	0,333333333	0,666666667
Glaucomastix itabaianensis	1	glm	0,939393939	0,95959596
Glaucomastix itabaianensis	1	svm	0,939393939	0,95959596
Glaucomastix itabaianensis	2	bioclim	0,666666667	0,833333333
Glaucomastix itabaianensis	2	glm	0,939393939	0,96969697
Glaucomastix itabaianensis	2	svm	0,878787879	0,929292929
Glaucomastix itabaianensis	3	bioclim	0,636363636	0,818181818
Glaucomastix itabaianensis	3	glm	0,96969697	0,97979798
Glaucomastix itabaianensis	3	svm	0,909090909	0,909090909
Glaucomastix itabaianensis	4	bioclim	0,636363636	0,818181818
Glaucomastix itabaianensis	4	glm	0,848484848	0,919191919
Glaucomastix itabaianensis	4	svm	0,939393939	0,95959596
Glaucomastix itabaianensis	5	bioclim	0	0,5
Glaucomastix itabaianensis	5	glm	0,96969697	0,96969697
Glaucomastix itabaianensis	5	svm	0,96969697	0,97979798
Glaucomastix itabaianensis	6	bioclim	0	0,5
Glaucomastix itabaianensis	6	glm	1	1
Glaucomastix itabaianensis	6	svm	0,909090909	0,939393939
Glaucomastix itabaianensis	7	bioclim	0	0,5
Glaucomastix itabaianensis	7	glm	0,96969697	0,98989899
Glaucomastix itabaianensis	7	svm	0,96969697	0,98989899
Glaucomastix itabaianensis	8	bioclim	0,303030303	0,651515152
Glaucomastix itabaianensis	8	glm	0,939393939	0,96969697
Glaucomastix itabaianensis	8	svm	0,939393939	0,95959596
Glaucomastix itabaianensis	9	bioclim	0	0,5
Glaucomastix itabaianensis	9	glm	0,757575758	0,888888889
Glaucomastix itabaianensis	9	svm	0,818181818	0,888888889
Glaucomastix itabaianensis	10	bioclim	0,333333333	0,666666667
Glaucomastix itabaianensis	10	glm	0,878787879	0,95959596
Glaucomastix itabaianensis	10	svm	0,636363636	0,676767677
Glaucomastix littoralis	1	bioclim	0	0,5
Glaucomastix littoralis	1	glm	0,833333333	0,833333333
Glaucomastix littoralis	1	svm	0,916666667	0,916666667
Glaucomastix littoralis	2	bioclim	0	0,5
Glaucomastix littoralis	2	glm	0,583333333	0,583333333
Glaucomastix littoralis	2	svm	0,916666667	0,916666667
Glaucomastix littoralis	3	bioclim	0	0,5
Glaucomastix littoralis	3	glm	0,75	0,75
Glaucomastix littoralis	3	svm	0,916666667	0,916666667
Glaucomastix littoralis	4	bioclim	0	0,5
Glaucomastix littoralis	4	glm	0,25	0,25
Glaucomastix littoralis	4	svm	0,833333333	0,833333333
Glaucomastix littoralis	5	bioclim	0	0,5
Glaucomastix littoralis	5	glm	0,666666667	0,666666667
Glaucomastix littoralis	5	svm	0,916666667	0,916666667
Glaucomastix littoralis	6	bioclim	0	0,5
Glaucomastix littoralis	6	glm	0,833333333	0,833333333
Glaucomastix littoralis	6	svm	0,833333333	0,833333333
Glaucomastix littoralis	7	bioclim	0	0,5
Glaucomastix littoralis	7	glm	0,666666667	0,666666667
Glaucomastix littoralis	7	svm	1	1
Glaucomastix littoralis	8	bioclim	0	0,5
Glaucomastix littoralis	8	glm	0,666666667	0,666666667
Glaucomastix littoralis	8	svm	0,666666667	0,666666667
Glaucomastix littoralis	9	bioclim	0	0,5
Glaucomastix littoralis	9	glm	0,916666667	0,916666667
Glaucomastix littoralis	9	svm	0,916666667	0,916666667
Glaucomastix littoralis	10	bioclim	0	0,5
Glaucomastix littoralis	10	glm	0,666666667	0,666666667
Glaucomastix littoralis	10	svm	0,833333333	0,833333333
Liolaemus lutzae	1	bioclim	0,333333333	0,658730159
Liolaemus lutzae	1	glm	0,833333333	0,944444444
Liolaemus lutzae	1	svm	0,666666667	0,666666667
Liolaemus lutzae	2	bioclim	0,619047619	0,797619048
Liolaemus lutzae	2	glm	0,833333333	0,936507937
Liolaemus lutzae	2	svm	0,976190476	0,984126984
Liolaemus lutzae	3	bioclim	1	1
Liolaemus lutzae	3	glm	1	1
Liolaemus lutzae	3	svm	1	1
Liolaemus lutzae	4	bioclim	0	0,5
Liolaemus lutzae	4	glm	0,904761905	0,96031746
Liolaemus lutzae	4	svm	0,642857143	0,69047619
Liolaemus lutzae	5	bioclim	0,642857143	0,813492063
Liolaemus lutzae	5	glm	0,857142857	0,944444444
Liolaemus lutzae	5	svm	0,642857143	0,714285714
Liolaemus lutzae	6	bioclim	0,476190476	0,741071429
Liolaemus lutzae	6	glm	0,880952381	0,958333333
Liolaemus lutzae	6	svm	0,702380952	0,744047619
Liolaemus lutzae	7	bioclim	0,666666667	0,833333333
Liolaemus lutzae	7	glm	0,80952381	0,928571429
Liolaemus lutzae	7	svm	1	1
Liolaemus lutzae	8	bioclim	0,476190476	0,738095238
Liolaemus lutzae	8	glm	0,880952381	0,964285714
Liolaemus lutzae	8	svm	0,726190476	0,80952381
Liolaemus lutzae	9	bioclim	0,976190476	0,991071429
Liolaemus lutzae	9	glm	0,904761905	0,958333333
Liolaemus lutzae	9	svm	0,952380952	0,964285714
Liolaemus lutzae	10	bioclim	0,666666667	0,833333333
Liolaemus lutzae	10	glm	0,880952381	0,952380952
Liolaemus lutzae	10	svm	0,642857143	0,682539683
Tropidurus hygomi	1	bioclim	0,714912281	0,870614035
Tropidurus hygomi	1	glm	0,75	0,885964912
Tropidurus hygomi	1	svm	0,912280702	0,978070175
Tropidurus hygomi	2	bioclim	0,464912281	0,726608187
Tropidurus hygomi	2	glm	0,98245614	0,985380117
Tropidurus hygomi	2	svm	0,98245614	0,988304094
Tropidurus hygomi	3	bioclim	0,2	0,585964912
Tropidurus hygomi	3	glm	0,8	0,954385965
Tropidurus hygomi	3	svm	0,947368421	0,989473684
Tropidurus hygomi	4	bioclim	0,23245614	0,61622807
Tropidurus hygomi	4	glm	0,662280702	0,837719298
Tropidurus hygomi	4	svm	0,929824561	0,947368421
Tropidurus hygomi	5	bioclim	0,166666667	0,583333333
Tropidurus hygomi	5	glm	0,964912281	0,994152047
Tropidurus hygomi	5	svm	0,964912281	0,988304094
Tropidurus hygomi	6	bioclim	0,315789474	0,657894737
Tropidurus hygomi	6	glm	0,833333333	0,938596491
Tropidurus hygomi	6	svm	0,912280702	0,98245614
Tropidurus hygomi	7	bioclim	0,166666667	0,576023392
Tropidurus hygomi	7	glm	0,798245614	0,909356725
Tropidurus hygomi	7	svm	0,894736842	0,967836257
Tropidurus hygomi	8	bioclim	0,58245614	0,792982456
Tropidurus hygomi	8	glm	0,747368421	0,926315789
Tropidurus hygomi	8	svm	0,98245614	0,992982456
Tropidurus hygomi	9	bioclim	0,4	0,7
Tropidurus hygomi	9	glm	1	1
Tropidurus hygomi	9	svm	1	1
Tropidurus hygomi	10	bioclim	0,666666667	0,82748538
Tropidurus hygomi	10	glm	0,745614035	0,906432749
Tropidurus hygomi	10	svm	0,912280702	0,979532164
